# Supplementary material for: Droplet Microfluidic Optimisation Using Micropipette Characterisation of Bio-Instructive Polymeric Surfactants
Source: Molecules. 2021 May 31;26(11):3302. doi: 10.3390/molecules26113302 (PMC8197901; doi:10.3390/molecules26113302)
Supplement: Supplementary file 1 [file molecules-26-03302-s001.zip]

Archive with 1 entries (1 files):
- molecules-1224548-supplementary.pdf
